# Supplementary material for: A Randomized Controlled Trial to Evaluate the Impact of an Exercise Therapy Program Based on Sports in People with Acquired Brain Injury: Discover Study Protocol
Source: J Clin Med. 2023 Nov 13;12(22):7068. doi: 10.3390/jcm12227068 (PMC10671999; doi:10.3390/jcm12227068)
Supplement: Supplementary file 1 [file jcm-12-07068-s001.zip]

Archive with 1 entries (1 files):
- jcm-2644922-supplementary.pdf
